# Supplementary material for: Defining the multifaceted roles of dental academics: A consensus approach using the Fuzzy Delphi Method
Source: PLoS One. 2025 Aug 22;20(8):e0330636. doi: 10.1371/journal.pone.0330636 (PMC12373288; doi:10.1371/journal.pone.0330636)
Supplement: S1 Data — (XLSX) [file pone.0330636.s001.xlsx]

## Sheet: FDM 1
	STEP 1:	THE DESIGN AND DEVELOPMENT OF DENTAL ACADEMICS' CAREER PATHWAY MODEL																						STEP 3: FUZZY SCALE DETERMINATION
																								Fuzzy scale based on 5-points Likert scale agreement
	CONSTRUCT: THE DEFINITION, ATTRIBUTES AND COMPETENCIES OF DENTAL ACADEMICS AS TEACHERS,RESEARCHERS, ADMINISTRATORS AND CLINICIANS																															5-POINT LIKERT SCALE
																								LEVEL OF AGREEMENT				FUZZY SCALE				1= STRONGLY DISAGREE
	STEP 2:	IDENTIFICATION OF EXPERTS AND DETERMINATION OF EXPERT PANELLISTS																						5				0.6	0.8	1		2= DISAGREE
																								4				0.4	0.6	0.8		3= NEITHER AGREE OR DISAGREE
	The number of experts are as suggested by Jones & Twiss, 1978 which can be between 10-50 experts																							3				0.2	0.4	0.6		4= AGREE
																								2				0	0.2	0.4		5= STRONGLY AGREE
	STEP 4:	5-POINTS LIKERT SCALE (LEVEL OF AGREEMENT) -(CONVERTING PROCESS FROM LIKERT SCALE TO FUZZY SCALE)																						1				0	0	0.2
	EXPERTS	LIKERT SCALE
		1	2	3	4	5	6	7	8	9	10	11	12	13	14	15	16	17	18	19	20	21	22	23	24	25	26	27	28	29	30	31	32	33	34	35	36	37	38	39	40	41	42	43	44	45	46	47	48
	1	5	5	5	2	5	2	4	4	4	5	5	4	5	5	5	5
	2	5	4	4	5	5	5	5	5	5	5	5	5	5	5	5	5
	3	5	2	5	5	5	2	5	4	4	4	5	5	5	5	5	5
	4	5	5	5	5	5	4	4	4	4	4	4	4	5	5	5	5
	5	5	3	5	4	3	4	4	4	4	4	4	4	4	5	5	5
	6	5	3	4	3	4	2	4	2	4	5	4	4	5	5	5	5
	7	5	2	5	3	4	5	4	3	5	4	4	4	4	5	4	4
	8	5	4	4	4	4	3	2	3	4	4	4	4	4	4	4	4
	9	4	2	4	4	3	3	4	2	3	4	4	4	5	4	4	3
	10	5	4	4	3	4	3	4	2	4	4	4	3	4	5	5	4
	11	5	4	4	4	4	4	4	4	4	4	4	4	4	4	4	4
	12	5	5	5	5	5	5	5	5	5	5	5	5	5	5	5	5
	13	4	1	3	3	3	3	4	2	5	3	2	2	2	5	2	2
	14	5	4	5	3	4	3	4	3	3	3	3	3	5	5	5	5
	15	5	2	5	4	4	3	4	5	5	4	4	5	5	5	5	5
	16	5	1	4	4	5	2	3	4	5	5	5	4	2	5	3	4
	17	5	4	5	2	5	2	4	5	4	5	5	5	5	5	5	5
	18	5	5	5	5	5	5	5	5	4	5	5	5	3	5	5	5
	19	5	2	5	5	4	3	3	3	5	5	5	4	4	5	4	5
	20	4	3	5	2	4	4	4	4	4	4	4	2	3	5	5	4
	21	5	3	4	3	5	5	5	3	5	5	5	5	5	5	4	4
	22	5	4	5	2	4	3	4	4	4	5	4	3	4	5	5	5
	23	3	5	5	1	5	4	4	5	5	5	5	4	5	5	5	5
	24	5	5	5	5	5	3	4	4	5	5	5	5	5	5	5	5
	25	5	1	5	3	3	4	4	5	5	5	4	2	2	5	5	5
	26	5	2	5	2	4	1	4	5	4	4	4	4	5	5	5	5
	27	5	1	5	4	4	4	5	4	4	4	5	5	4	5	4	4
	28
	29
	30
	31
	32
	33
	34
	35
	36
	37
	38
	39
	40
	41
	42
	43
	44
	45
	46
	47
	48
	49
	50
	STEP 5:	OBTAINING THE AVERAGE VALUES ( m1 , m2 , m3 )
	EXPERTS	SKALA FUZZY
		1			2			3			4			5			6			7			8			9			10			11			12			13			14			15			16
	1	0.6	0.8	1	0.6	0.8	1	0.6	0.8	1	0	0.2	0.4	0.6	0.8	1	0	0.2	0.4	0.4	0.6	0.8	0.4	0.6	0.8	0.4	0.6	0.8	0.6	0.8	1	0.6	0.8	1	0.4	0.6	0.8	0.6	0.8	1	0.6	0.8	1	0.6	0.8	1	0.6	0.8	1
	2	0.6	0.8	1	0.4	0.6	0.8	0.4	0.6	0.8	0.6	0.8	1	0.6	0.8	1	0.6	0.8	1	0.6	0.8	1	0.6	0.8	1	0.6	0.8	1	0.6	0.8	1	0.6	0.8	1	0.6	0.8	1	0.6	0.8	1	0.6	0.8	1	0.6	0.8	1	0.6	0.8	1
	3	0.6	0.8	1	0	0.2	0.4	0.6	0.8	1	0.6	0.8	1	0.6	0.8	1	0	0.2	0.4	0.6	0.8	1	0.4	0.6	0.8	0.4	0.6	0.8	0.4	0.6	0.8	0.6	0.8	1	0.6	0.8	1	0.6	0.8	1	0.6	0.8	1	0.6	0.8	1	0.6	0.8	1
	4	0.6	0.8	1	0.6	0.8	1	0.6	0.8	1	0.6	0.8	1	0.6	0.8	1	0.4	0.6	0.8	0.4	0.6	0.8	0.4	0.6	0.8	0.4	0.6	0.8	0.4	0.6	0.8	0.4	0.6	0.8	0.4	0.6	0.8	0.6	0.8	1	0.6	0.8	1	0.6	0.8	1	0.6	0.8	1
	5	0.6	0.8	1	0.2	0.4	0.6	0.6	0.8	1	0.4	0.6	0.8	0.2	0.4	0.6	0.4	0.6	0.8	0.4	0.6	0.8	0.4	0.6	0.8	0.4	0.6	0.8	0.4	0.6	0.8	0.4	0.6	0.8	0.4	0.6	0.8	0.4	0.6	0.8	0.6	0.8	1	0.6	0.8	1	0.6	0.8	1
	6	0.6	0.8	1	0.2	0.4	0.6	0.4	0.6	0.8	0.2	0.4	0.6	0.4	0.6	0.8	0	0.2	0.4	0.4	0.6	0.8	0	0.2	0.4	0.4	0.6	0.8	0.6	0.8	1	0.4	0.6	0.8	0.4	0.6	0.8	0.6	0.8	1	0.6	0.8	1	0.6	0.8	1	0.6	0.8	1
	7	0.6	0.8	1	0	0.2	0.4	0.6	0.8	1	0.2	0.4	0.6	0.4	0.6	0.8	0.6	0.8	1	0.4	0.6	0.8	0.2	0.4	0.6	0.6	0.8	1	0.4	0.6	0.8	0.4	0.6	0.8	0.4	0.6	0.8	0.4	0.6	0.8	0.6	0.8	1	0.4	0.6	0.8	0.4	0.6	0.8
	8	0.6	0.8	1	0.4	0.6	0.8	0.4	0.6	0.8	0.4	0.6	0.8	0.4	0.6	0.8	0.2	0.4	0.6	0	0.2	0.4	0.2	0.4	0.6	0.4	0.6	0.8	0.4	0.6	0.8	0.4	0.6	0.8	0.4	0.6	0.8	0.4	0.6	0.8	0.4	0.6	0.8	0.4	0.6	0.8	0.4	0.6	0.8
	9	0.4	0.6	0.8	0	0.2	0.4	0.4	0.6	0.8	0.4	0.6	0.8	0.2	0.4	0.6	0.2	0.4	0.6	0.4	0.6	0.8	0	0.2	0.4	0.2	0.4	0.6	0.4	0.6	0.8	0.4	0.6	0.8	0.4	0.6	0.8	0.6	0.8	1	0.4	0.6	0.8	0.4	0.6	0.8	0.2	0.4	0.6
	10	0.6	0.8	1	0.4	0.6	0.8	0.4	0.6	0.8	0.2	0.4	0.6	0.4	0.6	0.8	0.2	0.4	0.6	0.4	0.6	0.8	0	0.2	0.4	0.4	0.6	0.8	0.4	0.6	0.8	0.4	0.6	0.8	0.2	0.4	0.6	0.4	0.6	0.8	0.6	0.8	1	0.6	0.8	1	0.4	0.6	0.8
	11	0.6	0.8	1	0.4	0.6	0.8	0.4	0.6	0.8	0.4	0.6	0.8	0.4	0.6	0.8	0.4	0.6	0.8	0.4	0.6	0.8	0.4	0.6	0.8	0.4	0.6	0.8	0.4	0.6	0.8	0.4	0.6	0.8	0.4	0.6	0.8	0.4	0.6	0.8	0.4	0.6	0.8	0.4	0.6	0.8	0.4	0.6	0.8
	12	0.6	0.8	1	0.6	0.8	1	0.6	0.8	1	0.6	0.8	1	0.6	0.8	1	0.6	0.8	1	0.6	0.8	1	0.6	0.8	1	0.6	0.8	1	0.6	0.8	1	0.6	0.8	1	0.6	0.8	1	0.6	0.8	1	0.6	0.8	1	0.6	0.8	1	0.6	0.8	1
	13	0.4	0.6	0.8	0	0	0.2	0.2	0.4	0.6	0.2	0.4	0.6	0.2	0.4	0.6	0.2	0.4	0.6	0.4	0.6	0.8	0	0.2	0.4	0.6	0.8	1	0.2	0.4	0.6	0	0.2	0.4	0	0.2	0.4	0	0.2	0.4	0.6	0.8	1	0	0.2	0.4	0	0.2	0.4
	14	0.6	0.8	1	0.4	0.6	0.8	0.6	0.8	1	0.2	0.4	0.6	0.4	0.6	0.8	0.2	0.4	0.6	0.4	0.6	0.8	0.2	0.4	0.6	0.2	0.4	0.6	0.2	0.4	0.6	0.2	0.4	0.6	0.2	0.4	0.6	0.6	0.8	1	0.6	0.8	1	0.6	0.8	1	0.6	0.8	1
	15	0.6	0.8	1	0	0.2	0.4	0.6	0.8	1	0.4	0.6	0.8	0.4	0.6	0.8	0.2	0.4	0.6	0.4	0.6	0.8	0.6	0.8	1	0.6	0.8	1	0.4	0.6	0.8	0.4	0.6	0.8	0.6	0.8	1	0.6	0.8	1	0.6	0.8	1	0.6	0.8	1	0.6	0.8	1
	16	0.6	0.8	1	0	0	0.2	0.4	0.6	0.8	0.4	0.6	0.8	0.6	0.8	1	0	0.2	0.4	0.2	0.4	0.6	0.4	0.6	0.8	0.6	0.8	1	0.6	0.8	1	0.6	0.8	1	0.4	0.6	0.8	0	0.2	0.4	0.6	0.8	1	0.2	0.4	0.6	0.4	0.6	0.8
	17	0.6	0.8	1	0.4	0.6	0.8	0.6	0.8	1	0	0.2	0.4	0.6	0.8	1	0	0.2	0.4	0.4	0.6	0.8	0.6	0.8	1	0.4	0.6	0.8	0.6	0.8	1	0.6	0.8	1	0.6	0.8	1	0.6	0.8	1	0.6	0.8	1	0.6	0.8	1	0.6	0.8	1
	18	0.6	0.8	1	0.6	0.8	1	0.6	0.8	1	0.6	0.8	1	0.6	0.8	1	0.6	0.8	1	0.6	0.8	1	0.6	0.8	1	0.4	0.6	0.8	0.6	0.8	1	0.6	0.8	1	0.6	0.8	1	0.2	0.4	0.6	0.6	0.8	1	0.6	0.8	1	0.6	0.8	1
	19	0.6	0.8	1	0	0.2	0.4	0.6	0.8	1	0.6	0.8	1	0.4	0.6	0.8	0.2	0.4	0.6	0.2	0.4	0.6	0.2	0.4	0.6	0.6	0.8	1	0.6	0.8	1	0.6	0.8	1	0.4	0.6	0.8	0.4	0.6	0.8	0.6	0.8	1	0.4	0.6	0.8	0.6	0.8	1
	20	0.4	0.6	0.8	0.2	0.4	0.6	0.6	0.8	1	0	0.2	0.4	0.4	0.6	0.8	0.4	0.6	0.8	0.4	0.6	0.8	0.4	0.6	0.8	0.4	0.6	0.8	0.4	0.6	0.8	0.4	0.6	0.8	0	0.2	0.4	0.2	0.4	0.6	0.6	0.8	1	0.6	0.8	1	0.4	0.6	0.8
	21	0.6	0.8	1	0.2	0.4	0.6	0.4	0.6	0.8	0.2	0.4	0.6	0.6	0.8	1	0.6	0.8	1	0.6	0.8	1	0.2	0.4	0.6	0.6	0.8	1	0.6	0.8	1	0.6	0.8	1	0.6	0.8	1	0.6	0.8	1	0.6	0.8	1	0.4	0.6	0.8	0.4	0.6	0.8
	22	0.6	0.8	1	0.4	0.6	0.8	0.6	0.8	1	0	0.2	0.4	0.4	0.6	0.8	0.2	0.4	0.6	0.4	0.6	0.8	0.4	0.6	0.8	0.4	0.6	0.8	0.6	0.8	1	0.4	0.6	0.8	0.2	0.4	0.6	0.4	0.6	0.8	0.6	0.8	1	0.6	0.8	1	0.6	0.8	1
	23	0.2	0.4	0.6	0.6	0.8	1	0.6	0.8	1	0	0	0.2	0.6	0.8	1	0.4	0.6	0.8	0.4	0.6	0.8	0.6	0.8	1	0.6	0.8	1	0.6	0.8	1	0.6	0.8	1	0.4	0.6	0.8	0.6	0.8	1	0.6	0.8	1	0.6	0.8	1	0.6	0.8	1
	24	0.6	0.8	1	0.6	0.8	1	0.6	0.8	1	0.6	0.8	1	0.6	0.8	1	0.2	0.4	0.6	0.4	0.6	0.8	0.4	0.6	0.8	0.6	0.8	1	0.6	0.8	1	0.6	0.8	1	0.6	0.8	1	0.6	0.8	1	0.6	0.8	1	0.6	0.8	1	0.6	0.8	1
	25	0.6	0.8	1	0	0	0.2	0.6	0.8	1	0.2	0.4	0.6	0.2	0.4	0.6	0.4	0.6	0.8	0.4	0.6	0.8	0.6	0.8	1	0.6	0.8	1	0.6	0.8	1	0.4	0.6	0.8	0	0.2	0.4	0	0.2	0.4	0.6	0.8	1	0.6	0.8	1	0.6	0.8	1
	26	0.6	0.8	1	0	0.2	0.4	0.6	0.8	1	0	0.2	0.4	0.4	0.6	0.8	0	0	0.2	0.4	0.6	0.8	0.6	0.8	1	0.4	0.6	0.8	0.4	0.6	0.8	0.4	0.6	0.8	0.4	0.6	0.8	0.6	0.8	1	0.6	0.8	1	0.6	0.8	1	0.6	0.8	1
	27	0.6	0.8	1	0	0	0.2	0.6	0.8	1	0.4	0.6	0.8	0.4	0.6	0.8	0.4	0.6	0.8	0.6	0.8	1	0.4	0.6	0.8	0.4	0.6	0.8	0.4	0.6	0.8	0.6	0.8	1	0.6	0.8	1	0.4	0.6	0.8	0.6	0.8	1	0.4	0.6	0.8	0.4	0.6	0.8
	AVERAGE	0.562963	0.762963	0.962963	0.266667	0.437037	0.637037	0.525926	0.725926	0.925926	0.311111	0.503704	0.703704	0.451852	0.651852	0.851852	0.281481	0.474074	0.674074	0.414815	0.614815	0.814815	0.362963	0.562963	0.762963	0.466667	0.666667	0.866667	0.481481	0.681481	0.881481	0.466667	0.666667	0.866667	0.4	0.6	0.8	0.444444	0.644444	0.844444	0.577778	0.777778	0.977778	0.511111	0.711111	0.911111	0.503704	0.703704	0.903704
		m1	m2	m3	m1	m2	m3	m1	m2	m3	m1	m2	m3	m1	m2	m3	m1	m2	m3	m1	m2	m3	m1	m2	m3	m1	m2	m3	m1	m2	m3	m1	m2	m3	m1	m2	m3	m1	m2	m3	m1	m2	m3	m1	m2	m3	m1	m2	m3
	STEP 6:	DETERMINATION OF THE 'd' VALUE (THRESHOLD VALUE)
	EXPERTS	ITEM
		1	2	3	4	5	6	7	8	9	10	11	12	13	14	15	16	17	18	19	20	21	22	23	24	25	26	27	28	29	30	31	32	33	34	35	36	37	38	39	40	41	42	43	44	45	46	47	48
	1	0.056575	0.548198	0.11315	0.465548	0.2263	0.42029	0.02263	0.056575	0.101835	0.18104	0.20367	3.20494e-17	0.237615	0.033945	0.13578	0.147095	#N/A	#N/A	#N/A	#N/A	#N/A	#N/A	#N/A	#N/A	#N/A	#N/A	#N/A	#N/A	#N/A	#N/A	#N/A	#N/A	#N/A	#N/A	#N/A	#N/A	#N/A	#N/A	#N/A	#N/A	#N/A	#N/A	#N/A	#N/A	#N/A	#N/A	#N/A	#N/A
	2	0.056575	0.242981	0.192355	0.451001	0.2263	0.496259	0.282875	0.36208	0.20367	0.18104	0.20367	0.305505	0.237615	0.033945	0.13578	0.147095	#N/A	#N/A	#N/A	#N/A	#N/A	#N/A	#N/A	#N/A	#N/A	#N/A	#N/A	#N/A	#N/A	#N/A	#N/A	#N/A	#N/A	#N/A	#N/A	#N/A	#N/A	#N/A	#N/A	#N/A	#N/A	#N/A	#N/A	#N/A	#N/A	#N/A	#N/A	#N/A
	3	0.056575	0.368886	0.11315	0.451001	0.2263	0.42029	0.282875	0.056575	0.101835	0.124465	0.20367	0.305505	0.237615	0.033945	0.13578	0.147095	#N/A	#N/A	#N/A	#N/A	#N/A	#N/A	#N/A	#N/A	#N/A	#N/A	#N/A	#N/A	#N/A	#N/A	#N/A	#N/A	#N/A	#N/A	#N/A	#N/A	#N/A	#N/A	#N/A	#N/A	#N/A	#N/A	#N/A	#N/A	#N/A	#N/A	#N/A	#N/A
	4	0.056575	0.548198	0.11315	0.451001	0.2263	0.19078	0.02263	0.056575	0.101835	0.124465	0.101835	3.20494e-17	0.237615	0.033945	0.13578	0.147095	#N/A	#N/A	#N/A	#N/A	#N/A	#N/A	#N/A	#N/A	#N/A	#N/A	#N/A	#N/A	#N/A	#N/A	#N/A	#N/A	#N/A	#N/A	#N/A	#N/A	#N/A	#N/A	#N/A	#N/A	#N/A	#N/A	#N/A	#N/A	#N/A	#N/A	#N/A	#N/A
	5	0.056575	0.0649997	0.11315	0.145532	0.38471	0.19078	0.02263	0.056575	0.101835	0.124465	0.101835	3.20494e-17	0.06789	0.033945	0.13578	0.147095	#N/A	#N/A	#N/A	#N/A	#N/A	#N/A	#N/A	#N/A	#N/A	#N/A	#N/A	#N/A	#N/A	#N/A	#N/A	#N/A	#N/A	#N/A	#N/A	#N/A	#N/A	#N/A	#N/A	#N/A	#N/A	#N/A	#N/A	#N/A	#N/A	#N/A	#N/A	#N/A
	6	0.056575	0.0649997	0.192355	0.160075	0.079205	0.42029	0.02263	0.554435	0.101835	0.18104	0.101835	3.20494e-17	0.237615	0.033945	0.13578	0.147095	#N/A	#N/A	#N/A	#N/A	#N/A	#N/A	#N/A	#N/A	#N/A	#N/A	#N/A	#N/A	#N/A	#N/A	#N/A	#N/A	#N/A	#N/A	#N/A	#N/A	#N/A	#N/A	#N/A	#N/A	#N/A	#N/A	#N/A	#N/A	#N/A	#N/A	#N/A	#N/A
	7	0.056575	0.368886	0.11315	0.160075	0.079205	0.496259	0.02263	0.24893	0.20367	0.124465	0.101835	3.20494e-17	0.06789	0.033945	0.169725	0.15841	#N/A	#N/A	#N/A	#N/A	#N/A	#N/A	#N/A	#N/A	#N/A	#N/A	#N/A	#N/A	#N/A	#N/A	#N/A	#N/A	#N/A	#N/A	#N/A	#N/A	#N/A	#N/A	#N/A	#N/A	#N/A	#N/A	#N/A	#N/A	#N/A	#N/A	#N/A	#N/A
	8	0.056575	0.242981	0.192355	0.145532	0.079205	0.114835	0.63364	0.24893	0.101835	0.124465	0.101835	3.20494e-17	0.06789	0.27156	0.169725	0.15841	#N/A	#N/A	#N/A	#N/A	#N/A	#N/A	#N/A	#N/A	#N/A	#N/A	#N/A	#N/A	#N/A	#N/A	#N/A	#N/A	#N/A	#N/A	#N/A	#N/A	#N/A	#N/A	#N/A	#N/A	#N/A	#N/A	#N/A	#N/A	#N/A	#N/A	#N/A	#N/A
	9	0.24893	0.368886	0.192355	0.145532	0.38471	0.114835	0.02263	0.554435	0.40734	0.124465	0.101835	3.20494e-17	0.237615	0.27156	0.169725	0.463915	#N/A	#N/A	#N/A	#N/A	#N/A	#N/A	#N/A	#N/A	#N/A	#N/A	#N/A	#N/A	#N/A	#N/A	#N/A	#N/A	#N/A	#N/A	#N/A	#N/A	#N/A	#N/A	#N/A	#N/A	#N/A	#N/A	#N/A	#N/A	#N/A	#N/A	#N/A	#N/A
	10	0.056575	0.242981	0.192355	0.160075	0.079205	0.114835	0.02263	0.554435	0.101835	0.124465	0.101835	0.305505	0.06789	0.033945	0.13578	0.15841	#N/A	#N/A	#N/A	#N/A	#N/A	#N/A	#N/A	#N/A	#N/A	#N/A	#N/A	#N/A	#N/A	#N/A	#N/A	#N/A	#N/A	#N/A	#N/A	#N/A	#N/A	#N/A	#N/A	#N/A	#N/A	#N/A	#N/A	#N/A	#N/A	#N/A	#N/A	#N/A
	11	0.056575	0.242981	0.192355	0.145532	0.079205	0.19078	0.02263	0.056575	0.101835	0.124465	0.101835	3.20494e-17	0.06789	0.27156	0.169725	0.15841	#N/A	#N/A	#N/A	#N/A	#N/A	#N/A	#N/A	#N/A	#N/A	#N/A	#N/A	#N/A	#N/A	#N/A	#N/A	#N/A	#N/A	#N/A	#N/A	#N/A	#N/A	#N/A	#N/A	#N/A	#N/A	#N/A	#N/A	#N/A	#N/A	#N/A	#N/A	#N/A
	12	0.056575	0.548198	0.11315	0.451001	0.2263	0.496259	0.282875	0.36208	0.20367	0.18104	0.20367	0.305505	0.237615	0.033945	0.13578	0.147095	#N/A	#N/A	#N/A	#N/A	#N/A	#N/A	#N/A	#N/A	#N/A	#N/A	#N/A	#N/A	#N/A	#N/A	#N/A	#N/A	#N/A	#N/A	#N/A	#N/A	#N/A	#N/A	#N/A	#N/A	#N/A	#N/A	#N/A	#N/A	#N/A	#N/A	#N/A	#N/A
	13	0.24893	0.636951	0.49786	0.160075	0.38471	0.114835	0.02263	0.554435	0.20367	0.42997	0.712845	0.61101	0.6789	0.033945	0.780735	0.76942	#N/A	#N/A	#N/A	#N/A	#N/A	#N/A	#N/A	#N/A	#N/A	#N/A	#N/A	#N/A	#N/A	#N/A	#N/A	#N/A	#N/A	#N/A	#N/A	#N/A	#N/A	#N/A	#N/A	#N/A	#N/A	#N/A	#N/A	#N/A	#N/A	#N/A	#N/A	#N/A
	14	0.056575	0.242981	0.11315	0.160075	0.079205	0.114835	0.02263	0.24893	0.40734	0.42997	0.40734	0.305505	0.237615	0.033945	0.13578	0.147095	#N/A	#N/A	#N/A	#N/A	#N/A	#N/A	#N/A	#N/A	#N/A	#N/A	#N/A	#N/A	#N/A	#N/A	#N/A	#N/A	#N/A	#N/A	#N/A	#N/A	#N/A	#N/A	#N/A	#N/A	#N/A	#N/A	#N/A	#N/A	#N/A	#N/A	#N/A	#N/A
	15	0.056575	0.368886	0.11315	0.145532	0.079205	0.114835	0.02263	0.36208	0.20367	0.124465	0.101835	0.305505	0.237615	0.033945	0.13578	0.147095	#N/A	#N/A	#N/A	#N/A	#N/A	#N/A	#N/A	#N/A	#N/A	#N/A	#N/A	#N/A	#N/A	#N/A	#N/A	#N/A	#N/A	#N/A	#N/A	#N/A	#N/A	#N/A	#N/A	#N/A	#N/A	#N/A	#N/A	#N/A	#N/A	#N/A	#N/A	#N/A
	16	0.056575	0.636951	0.192355	0.145532	0.2263	0.42029	0.328135	0.056575	0.20367	0.18104	0.20367	3.20494e-17	0.6789	0.033945	0.47523	0.15841	#N/A	#N/A	#N/A	#N/A	#N/A	#N/A	#N/A	#N/A	#N/A	#N/A	#N/A	#N/A	#N/A	#N/A	#N/A	#N/A	#N/A	#N/A	#N/A	#N/A	#N/A	#N/A	#N/A	#N/A	#N/A	#N/A	#N/A	#N/A	#N/A	#N/A	#N/A	#N/A
	17	0.056575	0.242981	0.11315	0.465548	0.2263	0.42029	0.02263	0.36208	0.101835	0.18104	0.20367	0.305505	0.237615	0.033945	0.13578	0.147095	#N/A	#N/A	#N/A	#N/A	#N/A	#N/A	#N/A	#N/A	#N/A	#N/A	#N/A	#N/A	#N/A	#N/A	#N/A	#N/A	#N/A	#N/A	#N/A	#N/A	#N/A	#N/A	#N/A	#N/A	#N/A	#N/A	#N/A	#N/A	#N/A	#N/A	#N/A	#N/A
	18	0.056575	0.548198	0.11315	0.451001	0.2263	0.496259	0.282875	0.36208	0.101835	0.18104	0.20367	0.305505	0.373395	0.033945	0.13578	0.147095	#N/A	#N/A	#N/A	#N/A	#N/A	#N/A	#N/A	#N/A	#N/A	#N/A	#N/A	#N/A	#N/A	#N/A	#N/A	#N/A	#N/A	#N/A	#N/A	#N/A	#N/A	#N/A	#N/A	#N/A	#N/A	#N/A	#N/A	#N/A	#N/A	#N/A	#N/A	#N/A
	19	0.056575	0.368886	0.11315	0.451001	0.079205	0.114835	0.328135	0.24893	0.20367	0.18104	0.20367	3.20494e-17	0.06789	0.033945	0.169725	0.147095	#N/A	#N/A	#N/A	#N/A	#N/A	#N/A	#N/A	#N/A	#N/A	#N/A	#N/A	#N/A	#N/A	#N/A	#N/A	#N/A	#N/A	#N/A	#N/A	#N/A	#N/A	#N/A	#N/A	#N/A	#N/A	#N/A	#N/A	#N/A	#N/A	#N/A	#N/A	#N/A
	20	0.24893	0.0649997	0.11315	0.465548	0.079205	0.19078	0.02263	0.056575	0.101835	0.124465	0.101835	0.61101	0.373395	0.033945	0.13578	0.15841	#N/A	#N/A	#N/A	#N/A	#N/A	#N/A	#N/A	#N/A	#N/A	#N/A	#N/A	#N/A	#N/A	#N/A	#N/A	#N/A	#N/A	#N/A	#N/A	#N/A	#N/A	#N/A	#N/A	#N/A	#N/A	#N/A	#N/A	#N/A	#N/A	#N/A	#N/A	#N/A
	21	0.056575	0.0649997	0.192355	0.160075	0.2263	0.496259	0.282875	0.24893	0.20367	0.18104	0.20367	0.305505	0.237615	0.033945	0.169725	0.15841	#N/A	#N/A	#N/A	#N/A	#N/A	#N/A	#N/A	#N/A	#N/A	#N/A	#N/A	#N/A	#N/A	#N/A	#N/A	#N/A	#N/A	#N/A	#N/A	#N/A	#N/A	#N/A	#N/A	#N/A	#N/A	#N/A	#N/A	#N/A	#N/A	#N/A	#N/A	#N/A
	22	0.056575	0.242981	0.11315	0.465548	0.079205	0.114835	0.02263	0.056575	0.101835	0.18104	0.101835	0.305505	0.06789	0.033945	0.13578	0.147095	#N/A	#N/A	#N/A	#N/A	#N/A	#N/A	#N/A	#N/A	#N/A	#N/A	#N/A	#N/A	#N/A	#N/A	#N/A	#N/A	#N/A	#N/A	#N/A	#N/A	#N/A	#N/A	#N/A	#N/A	#N/A	#N/A	#N/A	#N/A	#N/A	#N/A	#N/A	#N/A
	23	0.554435	0.548198	0.11315	0.734642	0.2263	0.19078	0.02263	0.36208	0.20367	0.18104	0.20367	3.20494e-17	0.237615	0.033945	0.13578	0.147095	#N/A	#N/A	#N/A	#N/A	#N/A	#N/A	#N/A	#N/A	#N/A	#N/A	#N/A	#N/A	#N/A	#N/A	#N/A	#N/A	#N/A	#N/A	#N/A	#N/A	#N/A	#N/A	#N/A	#N/A	#N/A	#N/A	#N/A	#N/A	#N/A	#N/A	#N/A	#N/A
	24	0.056575	0.548198	0.11315	0.451001	0.2263	0.114835	0.02263	0.056575	0.20367	0.18104	0.20367	0.305505	0.237615	0.033945	0.13578	0.147095	#N/A	#N/A	#N/A	#N/A	#N/A	#N/A	#N/A	#N/A	#N/A	#N/A	#N/A	#N/A	#N/A	#N/A	#N/A	#N/A	#N/A	#N/A	#N/A	#N/A	#N/A	#N/A	#N/A	#N/A	#N/A	#N/A	#N/A	#N/A	#N/A	#N/A	#N/A	#N/A
	25	0.056575	0.636951	0.11315	0.160075	0.38471	0.19078	0.02263	0.36208	0.20367	0.18104	0.101835	0.61101	0.6789	0.033945	0.13578	0.147095	#N/A	#N/A	#N/A	#N/A	#N/A	#N/A	#N/A	#N/A	#N/A	#N/A	#N/A	#N/A	#N/A	#N/A	#N/A	#N/A	#N/A	#N/A	#N/A	#N/A	#N/A	#N/A	#N/A	#N/A	#N/A	#N/A	#N/A	#N/A	#N/A	#N/A	#N/A	#N/A
	26	0.056575	0.368886	0.11315	0.465548	0.079205	0.689857	0.02263	0.36208	0.101835	0.124465	0.101835	3.20494e-17	0.237615	0.033945	0.13578	0.147095	#N/A	#N/A	#N/A	#N/A	#N/A	#N/A	#N/A	#N/A	#N/A	#N/A	#N/A	#N/A	#N/A	#N/A	#N/A	#N/A	#N/A	#N/A	#N/A	#N/A	#N/A	#N/A	#N/A	#N/A	#N/A	#N/A	#N/A	#N/A	#N/A	#N/A	#N/A	#N/A
	27	0.056575	0.636951	0.11315	0.145532	0.079205	0.19078	0.282875	0.056575	0.101835	0.124465	0.20367	0.305505	0.06789	0.033945	0.169725	0.15841	#N/A	#N/A	#N/A	#N/A	#N/A	#N/A	#N/A	#N/A	#N/A	#N/A	#N/A	#N/A	#N/A	#N/A	#N/A	#N/A	#N/A	#N/A	#N/A	#N/A	#N/A	#N/A	#N/A	#N/A	#N/A	#N/A	#N/A	#N/A	#N/A	#N/A	#N/A	#N/A
	d value of each item	0.0963871	0.370784	0.150867	0.309579	0.184393	0.283021	0.125722	0.256473	0.165953	0.174335	0.18104	0.20367	0.246416	0.0603467	0.18104	0.185231	#N/A	#N/A	#N/A	#N/A	#N/A	#N/A	#N/A	#N/A	#N/A	#N/A	#N/A	#N/A	#N/A	#N/A	#N/A	#N/A	#N/A	#N/A	#N/A	#N/A	#N/A	#N/A	#N/A	#N/A	#N/A	#N/A	#N/A	#N/A	#N/A	#N/A	#N/A	#N/A
		1	2	3	4	5	6	7	8	9	10	11	12	13	14	15	16	17	18	19	20	21	22	23	24	25	26	27	28	29	30	31	32	33	34	35	36	37	38	39	40	41	42	43	44	45	46	47	48
	the d value should be lower or equivalent to 0.2 (≤ 0.2)
new	STEP 7:	THE DETERMINATION PROCESS OF EXPERT PANELLISTS NUMBERS (INSERT THE INVOLVED EXPERT PANNELISTS NUMBERS INTO THE RED BOX )
	TOTAL OF EXPERTS:	27
	STEP 8:	DETERMINING THE GROUP CONSENSUS PERCENTAGE
	ITEM	1	2	3	4	5	6	7	8	9	10	11	12	13	14	15	16	17	18	19	20	21	22	23	24	25	26	27	28	29	30	31	32	33	34	35	36	37	38	39	40	41	42	43	44	45	46	47	48
	Number of Items with d ≤ 0.2	26	11	26	14	23	16	24	15	25	25	25	12	22	27	25	25	0	0	0	0	0	0	0	0	0	0	0	0	0	0	0	0	0	0	0	0	0	0	0	0	0	0	0	0	0	0	0	0
	Group consensus for each item with d ≤ 0.2	0.962963	0.407407	0.962963	0.518519	0.851852	0.592593	0.888889	0.555556	0.925926	0.925926	0.925926	0.444444	0.814815	1	0.925926	0.925926	0	0	0	0	0	0	0	0	0	0	0	0	0	0	0	0	0	0	0	0	0	0	0	0	0	0	0	0	0	0	0	0
	* Items with less than 75% group consensus will be discarded before second round
	Mustafa and Darusalam (2018) explain if the threshold “d” value is lower or equivalent to 0.2 (≤ 0.2) it can be said the panel experts have achieved their consensus on the items.
	STEP 9:	DEFUZZIFICATION PROCESS - determining the ∝-cut value (defuzzification value) - this will determine the items ranking.																				i.Amax = 1/3 * (m1 + m2 + m3)
	To determine the defuzzification values, this formula is used.This value can be used to rank the items.																					ii.Amax = 1/4 * (m1 + m2 + m3)
	Applied formula:				i.Amax = 1/3 * (m1 + m2 + m3)																	iii.Amax = 1/6 * (m1 + m2 + m3)
	DEFUZZIFICATION PROCESS
	ITEM	1			2			3			4			5			6			7			8			9			10			11			12			13			14			15			16
	AVERAGE FOR EACH ITEM	0.562963	0.762963	0.962963	0.266667	0.437037	0.637037	0.525926	0.725926	0.925926	0.311111	0.503704	0.703704	0.451852	0.651852	0.851852	0.281481	0.474074	0.674074	0.414815	0.614815	0.814815	0.362963	0.562963	0.762963	0.466667	0.666667	0.866667	0.481481	0.681481	0.881481	0.466667	0.666667	0.866667	0.4	0.6	0.8	0.444444	0.644444	0.844444	0.577778	0.777778	0.977778	0.511111	0.711111	0.911111	0.503704	0.703704	0.903704
		m1	m2	m3	m1	m2	m3	m1	m2	m3	m1	m2	m3	m1	m2	m3	m1	m2	m3	m1	m2	m3	m1	m2	m3	m1	m2	m3	m1	m2	m3	m1	m2	m3	m1	m2	m3	m1	m2	m3	m1	m2	m3	m1	m2	m3	m1	m2	m3
A	AVERAGE OF FUZZY NUMBER (FUZZY SCORE)	0.762963			0.446914			0.725926			0.506173			0.651852			0.476543			0.614815			0.562963			0.666667			0.681481			0.666667			0.6			0.644444			0.777778			0.711111			0.703704
new	STEP 10:	RESULT OF DATA ANALYSIS ( THE TABLE CAN BE REPLICATED TO BE USED IN ARTICLES AND THESIS)
	*THE RESULTS MUST ADHERE TO 3 REQUIRMENTS: THE GROUP CONSENSUS PERCENTAGE MUST BE > 75%, THE THRESHOLD d VALUE MUST > 0.2 AND THE FUZZY SCORE (∝-cut value) SHOULD BE >0.5.
	ITEMS THAT DID NOT FULFILL THE 3 REQUIREMENTS WILL BE DISCARDED (HIGHLIGHTED IN YELLOW)
				Triangular Fuzzy Numbers		Defuzzification Process
			Items	Threshold value, d	Group consensus , %	m1	m2	m3	Fuzzy Score (A)	Expert Consensus	∝-cut value	Ranking
			1	0.0963871	0.962963	0.562963	0.762963	0.962963	0.762963	ACCEPT	0.762963	#N/A
			2	0.370784	0.407407	0.266667	0.437037	0.637037	0.446914	REJECT	0.446914	#N/A
			3	0.150867	0.962963	0.525926	0.725926	0.925926	0.725926	ACCEPT	0.725926	#N/A
			4	0.309579	0.518519	0.311111	0.503704	0.703704	0.506173	REJECT	0.506173	#N/A
			5	0.184393	0.851852	0.451852	0.651852	0.851852	0.651852	ACCEPT	0.651852	#N/A
			6	0.283021	0.592593	0.281481	0.474074	0.674074	0.476543	REJECT	0.476543	#N/A
			7	0.125722	0.888889	0.414815	0.614815	0.814815	0.614815	ACCEPT	0.614815	#N/A
			8	0.256473	0.555556	0.362963	0.562963	0.762963	0.562963	REJECT	0.562963	#N/A
			9	0.165953	0.925926	0.466667	0.666667	0.866667	0.666667	ACCEPT	0.666667	#N/A
			10	0.174335	0.925926	0.481481	0.681481	0.881481	0.681481	ACCEPT	0.681481	#N/A
			11	0.18104	0.925926	0.466667	0.666667	0.866667	0.666667	ACCEPT	0.666667	#N/A
			12	0.20367	0.444444	0.4	0.6	0.8	0.6	REJECT	0.6	#N/A
			13	0.246416	0.814815	0.444444	0.644444	0.844444	0.644444	ACCEPT	0.644444	#N/A
			14	0.0603467	1	0.577778	0.777778	0.977778	0.777778	ACCEPT	0.777778	#N/A
			15	0.18104	0.925926	0.511111	0.711111	0.911111	0.711111	ACCEPT	0.711111	#N/A
			16	0.185231	0.925926	0.503704	0.703704	0.903704	0.703704	ACCEPT	0.703704	#N/A
			17	#N/A	0	#N/A	#N/A	#N/A	#N/A	REJECT	#N/A	#N/A
			18	#N/A	0	#N/A	#N/A	#N/A	#N/A	REJECT	#N/A	#N/A
			19	#N/A	0	#N/A	#N/A	#N/A	#N/A	REJECT	#N/A	#N/A
			20	#N/A	0	#N/A	#N/A	#N/A	#N/A	REJECT	#N/A	#N/A
			21	#N/A	0	#N/A	#N/A	#N/A	#N/A	REJECT	#N/A	#N/A
			22	#N/A	0	#N/A	#N/A	#N/A	#N/A	REJECT	#N/A	#N/A
			23	#N/A	0	#N/A	#N/A	#N/A	#N/A	REJECT	#N/A	#N/A
			24	#N/A	0	#N/A	#N/A	#N/A	#N/A	REJECT	#N/A	#N/A
			25	#N/A	0	#N/A	#N/A	#N/A	#N/A	REJECT	#N/A	#N/A
			26	#N/A	0	#N/A	#N/A	#N/A	#N/A	REJECT	#N/A	#N/A
			27	#N/A	0	#N/A	#N/A	#N/A	#N/A	REJECT	#N/A	#N/A
			28	#N/A	0	#N/A	#N/A	#N/A	#N/A	REJECT	#N/A	#N/A
			29	#N/A	0	#N/A	#N/A	#N/A	#N/A	REJECT	#N/A	#N/A
			30	#N/A	0	#N/A	#N/A	#N/A	#N/A	REJECT	#N/A	#N/A
			31	#N/A	0	#N/A	#N/A	#N/A	#N/A	REJECT	#N/A	#N/A
			32	#N/A	0	#N/A	#N/A	#N/A	#N/A	REJECT	#N/A	#N/A
			33	#N/A	0	#N/A	#N/A	#N/A	#N/A	REJECT	#N/A	#N/A
			34	#N/A	0	#N/A	#N/A	#N/A	#N/A	REJECT	#N/A	#N/A
			35	#N/A	0	#N/A	#N/A	#N/A	#N/A	REJECT	#N/A	#N/A
			36	#N/A	0	#N/A	#N/A	#N/A	#N/A	REJECT	#N/A	#N/A
			37	#N/A	0	#N/A	#N/A	#N/A	#N/A	REJECT	#N/A	#N/A
			38	#N/A	0	#N/A	#N/A	#N/A	#N/A	REJECT	#N/A	#N/A
			39	#N/A	0	#N/A	#N/A	#N/A	#N/A	REJECT	#N/A	#N/A
			40	#N/A	0	#N/A	#N/A	#N/A	#N/A	REJECT	#N/A	#N/A
			41	#N/A	0	#N/A	#N/A	#N/A	#N/A	REJECT	#N/A	#N/A
			42	#N/A	0	#N/A	#N/A	#N/A	#N/A	REJECT	#N/A	#N/A
			43	#N/A	0	#N/A	#N/A	#N/A	#N/A	REJECT	#N/A	#N/A
			44	#N/A	0	#N/A	#N/A	#N/A	#N/A	REJECT	#N/A	#N/A
			45	#N/A	0	#N/A	#N/A	#N/A	#N/A	REJECT	#N/A	#N/A
			46	#N/A	0	#N/A	#N/A	#N/A	#N/A	REJECT	#N/A	#N/A
			47	#N/A	0	#N/A	#N/A	#N/A	#N/A	REJECT	#N/A	#N/A
			48	#N/A	0	#N/A	#N/A	#N/A	#N/A	REJECT	#N/A	#N/A
			49	#N/A	0	#N/A	#N/A	#N/A	#N/A	REJECT	#N/A	#N/A
			50	#N/A	0	#N/A	#N/A	#N/A	#N/A	REJECT	#N/A	#N/A
			51	#N/A	0	#N/A	#N/A	#N/A	#N/A	REJECT	#N/A	#N/A
			52	#N/A	0	#N/A	#N/A	#N/A	#N/A	REJECT	#N/A	#N/A
			53	#N/A	0	#N/A	#N/A	#N/A	#N/A	REJECT	#N/A	#N/A
			54	#N/A	0	#N/A	#N/A	#N/A	#N/A	REJECT	#N/A	#N/A
			55	#N/A	0	#N/A	#N/A	#N/A	#N/A	REJECT	#N/A	#N/A
			56	#N/A	0	#N/A	#N/A	#N/A	#N/A	REJECT	#N/A	#N/A
			57	#N/A	0	#N/A	#N/A	#N/A	#N/A	REJECT	#N/A	#N/A
			58	#N/A	0	#N/A	#N/A	#N/A	#N/A	REJECT	#N/A	#N/A
			59	#N/A	0	#N/A	#N/A	#N/A	#N/A	REJECT	#N/A	#N/A
			60	#N/A	0	#N/A	#N/A	#N/A	#N/A	REJECT	#N/A	#N/A
			61	#N/A	0	#N/A	#N/A	#N/A	#N/A	REJECT	#N/A	#N/A
			62	#N/A	0	#N/A	#N/A	#N/A	#N/A	REJECT	#N/A	#N/A
			63	#N/A	0	#N/A	#N/A	#N/A	#N/A	REJECT	#N/A	#N/A
			64	#N/A	0	#N/A	#N/A	#N/A	#N/A	REJECT	#N/A	#N/A
			65	#N/A	0	#N/A	#N/A	#N/A	#N/A	REJECT	#N/A	#N/A
			66	#N/A	0	#N/A	#N/A	#N/A	#N/A	REJECT	#N/A	#N/A
			67	#N/A	0	#N/A	#N/A	#N/A	#N/A	REJECT	#N/A	#N/A
			68	#N/A	0	#N/A	#N/A	#N/A	#N/A	REJECT	#N/A	#N/A
			69	#N/A	0	#N/A	#N/A	#N/A	#N/A	REJECT	#N/A	#N/A
			70	#N/A	0	#N/A	#N/A	#N/A	#N/A	REJECT	#N/A	#N/A
			71	#N/A	0	#N/A	#N/A	#N/A	#N/A	REJECT	#N/A	#N/A
			72	#N/A	0	#N/A	#N/A	#N/A	#N/A	REJECT	#N/A	#N/A
			73	#N/A	0	#N/A	#N/A	#N/A	#N/A	REJECT	#N/A	#N/A
			74	#N/A	0	#N/A	#N/A	#N/A	#N/A	REJECT	#N/A	#N/A
			75	#N/A	0	#N/A	#N/A	#N/A	#N/A	REJECT	#N/A	#N/A
			76	#N/A	0	#N/A	#N/A	#N/A	#N/A	REJECT	#N/A	#N/A
			77	#N/A	0	#N/A	#N/A	#N/A	#N/A	REJECT	#N/A	#N/A
			78	#N/A	0	#N/A	#N/A	#N/A	#N/A	REJECT	#N/A	#N/A
			79	#N/A	0	#N/A	#N/A	#N/A	#N/A	REJECT	#N/A	#N/A
			80	#N/A	0	#N/A	#N/A	#N/A	#N/A	REJECT	#N/A	#N/A
[truncated: 192 more columns]
